# Supplementary material for: Geospatial Overlap of Undernutrition and Tuberculosis in Ethiopia
Source: Int J Environ Res Public Health. 2023 Oct 31;20(21):7000. doi: 10.3390/ijerph20217000 (PMC10647613; doi:10.3390/ijerph20217000)
Supplement: Supplementary file 1 [file ijerph-20-07000-s001.zip]

Archive with 3 entries (3 files):
- Figure_S1.png
- Table S1.pdf
- Table S2.pdf
